# Supplementary material for: Inflammatory Indices and CA 125: A New Approach to Distinguish Ovarian Carcinoma and Borderline Tumors in Suspicious Ovarian Neoplasms from a Retrospective Observational Multicentric Study
Source: Medicina (Kaunas). 2025 Apr 22;61(5):777. doi: 10.3390/medicina61050777 (PMC12112821; doi:10.3390/medicina61050777)
Supplement: Supplementary file 1 [file medicina-61-00777-s001.zip]

Archive with 2 entries (2 files):
- Infibot SIRIxCA.R
- __MACOSX/._Infibot SIRIxCA.R
