# Supplementary material for: Inflammatory Indices and CA 125: A New Approach to Distinguish Ovarian Carcinoma and Borderline Tumors in Suspicious Ovarian Neoplasms from a Retrospective Observational Multicentric Study
Source: Medicina (Kaunas). 2025 Apr 22;61(5):777. doi: 10.3390/medicina61050777 (PMC12112821; doi:10.3390/medicina61050777)
Supplement: Supplementary file 1 [file medicina-61-00777-s001.zip › Infibot SIRIxCA.R]

### INFIAMMAZIONE SU INVASIONE

library(readxl)
library(RColorBrewer)
library(ROCR)
library(skimr)
library(textshaping)
library(tidyverse)
library(janitor)
library(gt)
library(gtsummary)
library(readxl)
library(flextable)
library(ggpubr)
library(epiDisplay)
library(BlandAltmanLeh)
library(blandr)
library(vcd)
library(ThresholdROC)
library(pROC)
library(readxl)
library(ggplot2)
library(psych)

db<- read_excel("db.xlsx")

db <- clean_names(db)
view(db)
#### Fattorializzo Variabili----------
db <- mutate(db,
             infiltrazione_capsula_0_no_1_si = recode(infiltrazione_capsula_0_no_1_si,
                                                      "0" = "no",
                                                      "1" = "yes"))

#Tabelle-----

# Tabella descrittiva--------
tb1.1 <- db %>%
  tbl_summary(
    by = borderline_ovarian_tumor_k_ovaio_ovarian_cancer_bot,
    include = c(age, bmi, ca, menopausa,lato, dim, hist, neutrophils, lymphocytis, monocytis, platets),
    statistic = list(
      all_continuous() ~ "{median} ({p25}, {p75})",
      all_categorical() ~ "{n} ({p}%)"
    ),
    missing_text = "Missing",
  ) %>%
  add_p(
    test = list(
      all_continuous() ~ "wilcox.test",  # Test di Wilcoxon per variabili continue
      all_categorical() ~ "fisher.test"   # Test esatto di Fisher per variabili categoriche
    ),
    pvalue_fun = ~ style_pvalue(.x, digits = 3)
  )
as_flex_table(tb1.1) %>%
  flextable::save_as_docx(path = "table01.1_Characteristics.docx")
tb1.1

##TABLE 2

tb2.1<-db %>%
  tbl_summary(by = borderline_ovarian_tumor_k_ovaio_ovarian_cancer_bot,
              include = c(
                sir,
                siri),
              statistic = list(
                all_continuous() ~ "{median} ({p25}, {p75})",
                all_categorical() ~ "{n} ({p}%)"
              ),
              missing_text = "Missing",
  ) %>%
  add_p(
    test = list(
      all_continuous() ~ "wilcox.test",  # Test di Wilcoxon per variabili continue
      all_categorical() ~ "fisher.test"   # Test esatto di Fisher per variabili categoriche
    ),
    pvalue_fun = ~ style_pvalue(.x, digits = 3)
  )
as_flex_table(tb2.1) %>%
  flextable::save_as_docx(path = "table02.1_outcomes.docx")
tb2.1

##BOXPLOT---------
library(ggplot2)
library(ggpubr)

SIR<-ggplot(data = db, aes(x= borderline_ovarian_tumor_k_ovaio_ovarian_cancer_bot, y = sir)) + 
  geom_boxplot(col = "black", fill = "red") + 
  scale_x_discrete() + 
  ylab("SIR") +
  xlab("Histotype") +
  coord_cartesian(xlim = NULL, ylim =c(300,3000))+
  stat_compare_means(method = "kruskal.test", size = 2) +
  theme_bw()
SIR

SIRI<-ggplot(data = db, aes(x= borderline_ovarian_tumor_k_ovaio_ovarian_cancer_bot, y = siri)) + 
  geom_boxplot(col = "black", fill = "blue") + 
  scale_x_discrete() + 
  ylab("SIRI") +
  xlab("Histotype") +
  coord_cartesian(xlim = NULL, ylim =c(0,7))+
  stat_compare_means(method = "kruskal.test", size = 2) +
  theme_bw()
SIRI

CA125 <-ggplot(data = db, aes(x= borderline_ovarian_tumor_k_ovaio_ovarian_cancer_bot, y = ca)) + 
  geom_boxplot(col = "black", fill = "pink") + 
  scale_x_discrete() + 
  ylab("CA 125") +
  xlab("Histotype") +
  coord_cartesian(xlim = NULL, ylim =c(0,800))+
  stat_compare_means(method = "kruskal.test", size = 2) +
  theme_bw()
CA125

###Grafico combinato


library(patchwork)

# Combinare i grafici in una colonna
mComb <- SIR/ SIRI/ CA125

# Visualizzare il grafico combinato
print(mComb)

ggarrange(SIR, SIRI, CA125)

####Boxplot SIRI125-----
SIR125<-ggplot(data = db, aes(x= borderline_ovarian_tumor_k_ovaio_ovarian_cancer_bot, y = sirca)) + 
  geom_boxplot(col = "black", fill = "green") + 
  scale_x_discrete() + 
  ylab("SIR-125") +
  xlab("Histotype") +
  coord_cartesian(xlim = NULL, ylim =c(0,2000))+
  stat_compare_means(method = "kruskal.test", size = 2) +
  theme_bw()
SIR125

SIRI125<-ggplot(data = db, aes(x= borderline_ovarian_tumor_k_ovaio_ovarian_cancer_bot, y = sirica)) + 
  geom_boxplot(col = "black", fill = "yellow") + 
  scale_x_discrete() + 
  ylab("SIRI-125") +
  xlab("Histotype") +
  coord_cartesian(xlim = NULL, ylim =c(0,2000))+
  stat_compare_means(method = "kruskal.test", size = 2) +
  theme_bw()
SIRI125
#Grafico insieme
ggarrange(SIR125, SIRI125, ncol = 2, nrow = 1)


##TABLE 3----

tb3<-db %>%
  tbl_summary(by = borderline_ovarian_tumor_k_ovaio_ovarian_cancer_bot,
              include = c(
                sirca,
                sirica),
              statistic = list(
                all_continuous() ~ "{median} ({p25}, {p75})",
                all_categorical() ~ "{n} ({p}%)"
              ),
              missing_text = "Missing",
  ) %>%
  add_p(
    test = list(
      all_continuous() ~ "wilcox.test",  # Test di Wilcoxon per variabili continue
      all_categorical() ~ "fisher.test"   # Test esatto di Fisher per variabili categoriche
    ),
    pvalue_fun = ~ style_pvalue(.x, digits = 3)
  )
as_flex_table(tb3) %>%
  flextable::save_as_docx(path = "table03_outcomes.docx")
tb3


####ROC----
rocSIR <- roc(db$borderline_ovarian_tumor_k_ovaio_ovarian_cancer_bot, db$sir, ci=T, ci.method = "bootstrap")
rocSIR

rocSIRI <- roc(db$borderline_ovarian_tumor_k_ovaio_ovarian_cancer_bot, db$siri, ci=T, ci.method = "bootstrap")
rocSIRI

rocSIRCA <- roc(db$borderline_ovarian_tumor_k_ovaio_ovarian_cancer_bot, db$sirca, ci=T, ci.method = "bootstrap")
rocSIRCA

rocSIRICA <- roc(db$borderline_ovarian_tumor_k_ovaio_ovarian_cancer_bot, db$sirica, ci=T, ci.method = "bootstrap")
rocSIRICA

#ROC------
g1 <- ggroc(list(SIR = rocSIR, SIRI = rocSIRI, SIR125 = rocSIRCA, SIRI125 = rocSIRICA ), 
            alpha = 1, size = 1, lwd = 2) +
  xlab("Risk of Ovarian Neoplasia") +
  geom_segment(aes(x = 1, xend = 0, y = 0, yend = 1), 
               color = "lightblue", linetype = "dashed") +
  theme_classic() +
  scale_color_manual(values = c("red", "blue", "green", "yellow"))
g1


##CALCOLO CUTOFF MIGLIORE con YOUDEN INDEX----
## SIR125
coords(rocSIRCA,"best", input="threshold", best.method="youden")
db$S_bestct <- ifelse(db$sirca >= 38, 1, 0) ###maggiore o uguale di quello che è il cutoff di Yoden che mi viene fuori
db$S_bestct <- as.factor(db$S_bestct)
#invertendo poi sempre righe e colonne
table <- table(db$S_bestct,db$borderline_ovarian_tumor_k_ovaio_ovarian_cancer_bot)
roworder <- c(2, 1)
colorder <- c(2,1)
table_diag <- table[roworder,colorder]
table_diag
round(diagnostic(table_diag, "exact"), 3)

## SIRI125
coords(rocSIRICA,"best", input="threshold", best.method="youden")
db$S_bestct <- ifelse(db$sirica >= 61, 1, 0) ###maggiore o uguale di quello che è il cutoff di Yoden che mi viene fuori
db$S_bestct <- as.factor(db$S_bestct)
#invertendo poi sempre righe e colonne
table <- table(db$S_bestct,db$borderline_ovarian_tumor_k_ovaio_ovarian_cancer_bot)
roworder <- c(2, 1)
colorder <- c(2,1)
table_diag <- table[roworder,colorder]
table_diag
round(diagnostic(table_diag, "exact"), 3)

##Regressione lineare SIR 125 SIRI 125-----

library(tidyverse)
library(gtsummary)


## SIR
fit <-lm(sirca~as.factor(borderline_ovarian_tumor_k_ovaio_ovarian_cancer_bot), data=db)
summary(fit)

RLL<-tbl_regression(fit)
RLL

#SIRI
fit2 <-lm(sirica~as.factor(borderline_ovarian_tumor_k_ovaio_ovarian_cancer_bot), data=db)
summary(fit2)

RLE<-tbl_regression(fit2)
RLE


#####Regressione univariata graficate su stessa tabella

RL_defL<-tbl_merge(
  tbls = list(RLL, RLE))

RL_defL
as_flex_table(RL_defL) %>%
  flextable::save_as_docx(path = "Regressione Lineare.docx")
